# Supplementary material for: Rich table but short life: Diffuse idiopathic skeletal hyperostosis in Danish astronomer Tycho Brahe (1546-1601) and its possible consequences
Source: PLoS One. 2018 Apr 19;13(4):e0195920. doi: 10.1371/journal.pone.0195920 (PMC5909615; doi:10.1371/journal.pone.0195920)
Supplement: S1 Table — (XLSX) [file pone.0195920.s001.xlsx]

## Sheet: S1 Table
Vertebra	Spondylosis			Spondyloarthrosis
	Superior endplate	Inferior endplate		Right superior apophysis	Left superior apophysis	Right inferior apophysis	Left inferior apophysis
C1	-	-		-	-	-	-
C2	-	1		1	1	1	1
C3	-	-		-	-	-	-
C4	-	-		-	-	-	-
C5	-	-		-	-	-	-
C6	1	1		1	1	2	2
C7	1	2		1	1	1	1
T1	2	2		1	1	1	1
T2	2	2		1	1	1	1
T3	2	4		1	1	1	1
T4	4	3		1	1	1	1
T5	2	3		1	1	1	1
T6	4	4		1	1	1	1
T7	4	4		1	1	1	1
T8	4	4		1	1	1	1
T9	4	4		1	1	1	1
T10	3	4		1	1	2	1
T11	2	3		2	1	1	1
T12	3	4		1	1	1	1
L1	2	3		1	1	1	1
L2	2	4		1	1	1	1
L3	2	1		1	1	1	1
L4	1	2		1	1	2	2
L5	2	2		2	2	2	1
S1	2	-		2	1	-	-
S1 Table. Grades of degenerative changes of the spine (spondylosis and spondyloarthrosis) in Tycho Brahe's skeleton (according to classification systems of Vyhnánek, Stloukal 1971 and Üstündağ 2009).
Classification of spondylosis according to Vyhnánek, Stloukal 1971
1 - No spondylosis
2 - Small osteophytes or enthesophytes (up to 3 mm)
3 - Large osteophytes or enthesophytes (more than 3 mm)
4 - Bridging osteophytes or enthesophytes
Classification of spondyloarthrosis according to Üstündağ 2009
0 - No spondyloarthrosis
1 - Slight marginal lipping and pitting of 10% of the apophyseal facet joints (slight spondyloarthrosis)
2 - Moderate marginal lipping and pitting of 10–50% of the apophyseal facet joints (moderate spondyloarthrosis)
3. Considerable marginal lipping and pitting of more than 50% of the apophyseal facet joints and/or eburnation (severe spondyloarthrosis)
4. Bony bridge between two adjacent apophyseal facet joints (ankylosis)
References
Vyhnánek L, Stloukal M (1971) Arthrosa, spondylosa a jejich význam pro určování věku. In: Vlček E, editor. Symposium o určování stáří a pohlaví jedince na základě studia kostry. Praha: Národní muzeum. pp. 150-159.
Üstündağ H (2009) Schmorl's nodes in a post‐medieval skeletal sample from Klostermarienberg, Austria. International Journal of Osteoarchaeology 19: 695-710.
