# Supplementary material for: Rich table but short life: Diffuse idiopathic skeletal hyperostosis in Danish astronomer Tycho Brahe (1546-1601) and its possible consequences
Source: PLoS One. 2018 Apr 19;13(4):e0195920. doi: 10.1371/journal.pone.0195920 (PMC5909615; doi:10.1371/journal.pone.0195920)
Supplement: S2 Table — (XLSX) [file pone.0195920.s002.xlsx]

## Sheet: S2 Table
Body part	Bone	Articular surface	Left			Right
			Margin	Surface		Margin	Surface
Shoulder	Humerus	Caput humeri	2	1		-	-
	Scapula	Cavitas glenoidalis	2	1		-	-
Elbow	Humerus	Capitulum humeri	1	1		-	-
		Trochlea	1	1		-	-
	Radius	Caput radii	2	1		-	-
	Ulna	Incisura trochlearis	2	1		-	-
Forearm	Radius	Circumferentia art.	2	1		-	-
		Incisura ulnaris	2	1		-	-
	Ulna	Incisura radialis	2	1		-	-
		Circumferentia art.	2	1		-	-
Wrist	Radius	Facies art. carpae	2	1		-	-
	Ulna	Caput ulnae	2	1		-	-
	Carpus	Carpal bones	-	-		-	-
Hip	Pelvis	Acetabulum	2	1		2	1
	Femur	Caput femoris	2	1		2	1
		Fovea capitis femoris	3	2		3	1
Knee	Femur	Condylus medialis	2	1		3	1
		Condylus lateralis	2	1		3	1
		Fossa intercondylaris	2	1		2	1
		Facies patel. med.	2	1		2	1
		Facies patel. lat.	2	1		2	1
	Tibia	Condylus medialis	2	1		2	1
		Condylus lateralis	2	1		2	1
	Patella	Facies med.	-	-		-	-
		Facies lat.	-	-		-	-
Ankle	Tibia	Facies artic. Inferior	2	1		2	1
	Fibula	Facies artic. Malleoli	2	1		-	-
	Talus	Facies artic. Superior	-	-		-	-
		Facies malleol. med.	2	1		1	1
		Facies malleol. lat.	1	1		1	1
Foot	Talus	Fac. art. calcan. post.	2	1		2	1
		Fac. art. calcan. ant.	2	1		2	1
		Fac. art. calcan. med.	2	1		2	1
		Fac. art. navicul.	2	1		1	1
	Calcaneum	Fac. art. tal. post.	2	1		2	1
		Fac. art. tal. ant.	2	1		2	1
		Fac. art. tal. med.	2	1		2	1
	Navicular	Fac. art. prox.	2	1		2	1
S2 Table. Grades of osteoarthritic changes in the appendicular skeleton of Tycho Brahe (according to classification system of Stloukal, Vyhnánek 1975).
Classification according to Stloukal, Vyhnánek 1975
1 - No pathological changes
2 - Slight changes with osteophytes up to 3 mm
3 - More significant changes with osteophytes larger than 3 mm
4 - Ankylosis
Reference
Stloukal M, Vyhnánek L (1975) Die Arthrose der grossen gelenke. Homo 26: 121–136.
