# Supplementary material for: Rich table but short life: Diffuse idiopathic skeletal hyperostosis in Danish astronomer Tycho Brahe (1546-1601) and its possible consequences
Source: PLoS One. 2018 Apr 19;13(4):e0195920. doi: 10.1371/journal.pone.0195920 (PMC5909615; doi:10.1371/journal.pone.0195920)
Supplement: S3 Table — (XLSX) [file pone.0195920.s003.xlsx]

## Sheet: S3 Table
Bone	Muscle	Location	Score
			Left	Right
Humerus	M. subscapularis	Lesser tubercle	-	B
	MM. supraspinatus and infraspinatus (common insertion)	Greater tubercle	-	B
	M. pectoralis major	Bicipital groove (anterior lip)	-	B
	M. deltoideus	Deltoid tuberosity	-	B
	Common extensor origin	Lateral epicondyle	-	B
	Common flexor origin	Medial epicondyle	-	B
Radius	M. biceps brachii	Radial tuberosity	-	B
	M. pronator teres	Middle third of the diaphysis (lateral aspect)	-	B
Ulna	M. triceps brachii	Olecranon (posterior aspect)	B	C
Os coxae	MM. semimembranous and biceps femoris (common origin)	Ischial tuberosity (posterior aspect)	C	C
Femur	M. gluteus minimus	Greater tochanter (anterior aspect)	C	C
	M. gluteus medius	Greater trochanter (lateral aspect)	C	C
	M. iliopsoas	Lesser trochanter	C	C
	M. gluteus maximus	Gluteal tuberosity	C	C
	MM. vastus medialis, adductor magnus and adductor longus (common origin)	Middle third of the linea aspera (medial lip)	B	C
Tibia	M. soleus	Soleal line (inferior half)	C	C
Patella	M. quadriceps femoris	Base (anterior half) and anterior aspect	-	-
Calcaneus	M. triceps surae	Calcaneal tuberosity (inferior half)	C	C
S3 Table. Stages of entheseal changes in main muscle attachment sites of Tycho Brahe (according to classification system of Villotte 2006 [13]).
Classification according to Villotte 2006
A - Healthy (unmodified) entheses
B - Minor enthesopathy
C - Major enthesopathy
Reference
Villotte S (2006) Connaissances médicales actuelles, cotation des enthésopathies : nouvelle méthode. Bulletins et Mémoires de la Société d’Anthropologie de Paris 18: 65-85.
