# Supplementary material for: Rich table but short life: Diffuse idiopathic skeletal hyperostosis in Danish astronomer Tycho Brahe (1546-1601) and its possible consequences
Source: PLoS One. 2018 Apr 19;13(4):e0195920. doi: 10.1371/journal.pone.0195920 (PMC5909615; doi:10.1371/journal.pone.0195920)
Supplement: S4 Table — (XLSX) [file pone.0195920.s004.xlsx]

## Sheet: S4 Table
ID - individual	Maximum femoral length (MFL)	Total area at 65% of MFL	Medio-lateral endosteal breadth
			at 50% of MFL	at 65% of MFL	At 80% of MFL
1	472.02	1.5451	0.0262	0.0279	0.0501
2	469.77	1.2064	0.0286	0.0288	0.0516
3	473.89	1.5597	0.0308	0.0274	0.0576
4	448.24	1.6187	0.028	0.0315	0.0639
5	475.95	1.3618	0.0276	0.026	0.041
6	467.58	1.6485	0.0303	0.0287	0.0592
7	495.69	1.5619	0.0308	0.031	0.0533
8	469.56	1.246	0.0387	0.0398	0.0696
9	480.76	1.4466	0.0335	0.0353	0.0668
10	473.33	1.5472	0.0303	0.0298	0.0586
11	506.66	1.6848	0.0347	0.033	0.0574
12	475.12	1.5461	0.03	0.0264	0.0611
13	432.68	1.3029	0.0313	0.0305	0.0584
14	484.95	1.415	0.0336	0.0339	0.0677
15	453.23	1.304	0.031	0.0318	0.0667
16	466.36	1.4035	0.0261	0.0236	0.0377
17	485.33	1.3238	0.0326	0.0306	0.0602
18	459.09	1.5986	0.03	0.0308	0.0582
19	433.57	1.3784	0.0252	0.0279	0.0501
20	471.39	1.3672	0.0283	0.0266	0.0644
21	495.06	1.4945	0.0247	0.0228	0.0564
22	483.15	1.6002	0.0331	0.0268	0.0467
23	473.6	1.5503	0.0263	0.0213	0.0408
24	446.93	1.3543	0.0297	0.0285	0.0537
25	506.62	1.8365	0.0323	0.034	0.0663
26	452.18	1.6887	0.04	0.04	0.0662
27	426.03	1.5127	0.0395	0.0361	0.0573
28	490.13	1.588	0.0245	0.0261	0.0482
29	470.09	1.4183	0.0225	0.0239	0.0596
30	444.38	1.7028	0.0278	0.0295	0.0557
31	476.2	1.3953	0.0246	0.0236	0.054
32	478.22	1.4505	0.0371	0.0356	0.066
33	490.8	1.3454	0.0281	0.028	0.0495
34	455.99	1.29	0.036	0.0343	0.0472
35	438.78	1.5538	0.0346	0.0356	0.0602
36	514.81	1.347	0.0276	0.0264	0.0571
S4 Table. The values of femoral dimensions (maximum femoral length, medio-lateral endosteal breadth) of the reference sample used in the decision tree for physical status estimation of Tycho Brahe
