# Supplementary material for: Rich table but short life: Diffuse idiopathic skeletal hyperostosis in Danish astronomer Tycho Brahe (1546-1601) and its possible consequences
Source: PLoS One. 2018 Apr 19;13(4):e0195920. doi: 10.1371/journal.pone.0195920 (PMC5909615; doi:10.1371/journal.pone.0195920)
Supplement: S5 Table — (XLSX) [file pone.0195920.s005.xlsx]

## Sheet: S5 Table
Bone variables (all adjusted on maximum femoral length)		Contemporary Danish males (n=36)				Tycho Brahe
		Mean	SD	Min.	Max.	Value
Maximum femoral length (MFL)		470.504	21.376	426.03	514.81	482.062
Total area	at 65% of MFL	1.478	0.146	1.206	1.836	1.46
Medio-lateral endosteal breadth	at 50% of MFL	0.03	0.004	0.022	0.04	0.031
	at 65% of MFL	0.03	0.004	0.021	0.04	0.03
	at 80% of MFL	0.057	0.008	0.038	0.07	0.042
S5 Table. The statistic values of femoral dimensions of the reference sample and Brahe´s values used in the decision tree for his physical status estimation
